# Supplementary material for: Limosilactobacillus fermentum MG5368 and Lactiplantibacillus plantarum MG989 Regulates Skin Health in UVB-Induced HaCaT Cells and Hairless Mice Model
Source: Nutrients. 2024 Nov 27;16(23):4083. doi: 10.3390/nu16234083 (PMC11643855; doi:10.3390/nu16234083)
Supplement: Supplementary file 1 [file nutrients-16-04083-s001.zip]

Archive with 1 entries (1 files):
- nutrients-3322627-supplementary.pdf
